# Supplementary material for: Lack of quantitative training among early-career ecologists: a survey of the problem and potential solutions
Source: PeerJ. 2014 Mar 4;2:e285. doi: 10.7717/peerj.285 (PMC3961151; doi:10.7717/peerj.285)
Supplement: Supplemental Information 3 — The first column is the suggestions ID in “Suggestion.txt” file, and the 4 remaining columns correspond to the 4 categories referred to in the main text. See legend after comment sign # in the file for more details. [file peerj-02-285-s003.txt]

# Number MoreEcolExamples NoMathsAvoidance TeachToProgramR IWishIHad
################### F. Barraquand et al. 2013. Lack of quantitative training among early-career ecologists: a survey of the problem and potential solutions
# The variables above summarizes the comments of respondents that answered the "Suggestions" box 
# (Not all of the respondents left comments)
# We selected 4 variables (value 1 if the view is expressed in the comment, 0 otherwise)
# MoreEcolExamples. Teach maths for ecologists, or at least for biologists, using practical examples (and data) to motivate mathematical techniques. Abstract mathematical/statistical classes, or teachers from pure or applied maths, do # not bridge the gap between maths and application that should exist.
# NoMathsAvoidance. Many ecologist come to ecology hoping to avoid maths. We need to advertise more widely to high-school and undergraduate student this is not possible/desirable and make classes of maths and stats compulsory (including catching-up ). 
# TeachToProgramR. Teach students how to program, and use R or other computing softwares, not hands-on statistical packages. 
# IWishIHad. Personal story saying maths are important. Either 'I wish I had learned more maths' or 'I've been lucky to learn some maths, and that puts me at a huge advantage now.' 
1	1	0	0	0
2	1	0	0	0
3	0	0	1	0
4	1	0	1	0
5	1	1	0	0
6	0	1	0	0
7	0	0	1	0
8	0	0	0	1
9	0	0	1	0
10	1	0	0	0
11	1	1	0	0
12	0	1	0	1
13	0	1	0	0
14	0	1	0	0
15	1	0	0	0
16	1	0	0	0
17	1	1	1	0
18	0	0	0	0
19	1	0	0	0
20	1	1	0	0
21	1	0	0	0
22	1	0	0	0
23	0	1	0	0
24	0	0	0	0
25	0	0	1	0
26	0	0	0	0
27	1	1	0	0
28	0	1	0	0
29	1	0	0	0
30	0	0	1	0
31	1	0	0	0
32	0	0	0	0
33	0	0	0	0
34	0	0	1	0
35	0	0	0	0
36	0	0	0	0
37	1	0	0	1
38	1	0	0	0
39	1	0	0	1
40	0	0	0	1
41	0	1	0	0
42	1	0	0	0
43	1	0	0	0
44	0	0	0	0
45	0	0	0	0
46	0	1	0	0
47	1	0	0	0
48	0	1	0	0
49	1	0	0	0
50	1	1	0	0
51	1	1	0	0
52	0	0	0	0
53	0	0	0	0
54	0	0	0	1
55	0	0	0	0
56	0	1	0	0
57	1	0	0	0
58	0	1	0	0
59	1	0	0	0
60	0	1	0	0
61	1	1	0	0
62	0	1	0	1
63	0	0	0	0
64	0	0	0	0
65	0	0	0	0
66	0	1	0	0
67	0	1	0	0
68	1	0	1	0
69	0	0	0	0
70	0	1	1	0
71	1	0	0	0
72	0	1	0	1
73	0	1	0	0
74	0	0	0	1
75	0	0	1	0
76	1	0	0	0
77	1	0	0	0
78	0	0	1	0
79	0	0	0	0
80	1	1	0	0
81	0	1	0	1
82	0	0	0	0
83	0	1	0	0
84	0	0	0	0
85	1	0	1	0
86	0	0	0	0
87	1	1	0	0
88	0	1	1	0
89	0	0	0	1
90	0	1	0	0
91	0	1	0	0
92	1	1	0	0
93	0	0	0	0
94	0	0	0	0
95	0	0	0	0
96	0	1	0	0
97	1	0	0	0
98	0	1	0	0
99	0	1	0	1
100	0	0	0	0
101	1	0	0	0
102	1	0	0	0
103	1	0	0	0
104	0	0	0	0
105	0	1	0	0
106	1	0	0	0
107	0	0	0	1
108	0	1	1	1
109	0	0	0	0
110	0	1	0	0
111	0	0	0	0
112	0	0	0	0
113	0	1	0	0
114	1	0	0	0
115	0	0	1	1
116	1	0	0	0
117	1	0	0	0
118	0	0	1	0
119	0	0	0	0
120	0	1	0	0
121	0	1	0	0
122	0	0	0	0
123	0	1	0	0
124	0	0	0	0
125	0	0	1	0
126	1	0	0	0
127	1	0	1	1
128	0	0	0	0
129	0	0	0	0
130	0	0	0	0
131	1	0	0	0
132	0	0	0	0
133	0	1	0	1
134	0	0	0	0
135	1	0	0	0
136	0	0	1	0
137	0	0	0	0
138	0	1	0	0
139	1	0	0	0
140	1	0	0	0
141	0	0	0	0
142	0	1	0	1
143	1	0	0	0
144	0	0	0	0
145	0	1	0	0
146	0	0	1	0
147	0	1	0	0
148	0	0	0	0
149	0	1	0	0
150	0	0	0	0
151	0	1	0	0
152	1	0	0	0
153	0	0	0	0
154	1	1	1	0
155	1	1	0	0
156	0	0	1	0
157	0	1	0	0
158	0	0	1	0
159	1	1	1	0
160	0	0	0	0
161	1	0	0	0
162	0	0	0	0
163	1	0	0	0
164	1	1	0	0
165	0	0	0	0
166	1	0	1	0
167	0	0	0	0
168	0	0	0	0
169	0	0	0	0
170	0	1	0	0
171	0	0	0	0
172	1	0	1	0
173	0	1	0	0
174	0	0	0	1
175	0	1	0	0
176	0	1	0	0
177	1	0	0	0
178	1	0	0	0
179	0	1	0	0
180	0	1	0	0
181	0	0	0	0
182	0	1	0	0
183	0	1	0	0
184	1	0	0	0
185	1	0	0	0
186	0	0	0	0
187	1	1	0	1
188	0	0	1	0
189	0	1	0	0
190	0	1	0	0
191	0	0	1	1
192	0	0	1	0
193	1	0	0	0
194	0	1	0	0
195	0	1	0	0
196	0	0	0	0
197	0	0	0	0
198	0	0	0	0
199	0	1	0	0
200	0	0	0	0
201	0	0	0	0
202	0	1	0	0
203	1	0	0	0
204	0	1	0	0
205	0	1	0	0
206	0	0	0	1
207	0	0	0	0
208	0	1	0	0
209	0	1	0	0
210	1	0	0	0
211	0	0	0	0
212	1	0	0	0
213	1	0	0	0
214	1	0	0	0
215	0	0	0	0
216	1	1	0	0
217	1	1	0	0
218	1	1	0	0
219	0	0	0	1
220	0	0	1	0
221	0	0	1	0
222	1	0	1	0
223	0	1	0	0
224	0	0	0	0
225	1	0	0	1
226	1	0	0	0
227	1	0	0	0
228	1	0	0	1
229	0	1	0	1
230	0	0	0	0
231	1	0	0	0
232	1	0	0	0
233	0	0	0	0
234	0	0	0	1
235	1	0	0	0
236	1	0	0	0
237	1	0	0	0
238	1	0	0	0
239	0	0	0	0
240	1	0	0	0
241	0	1	0	0
242	1	0	0	0
243	1	0	0	0
244	0	0	0	0
245	0	0	0	0
246	0	1	1	0
247	0	0	0	0
248	1	0	0	0
249	0	0	1	0
250	0	0	0	1
